# Supplementary material for: Trust-building as a Keystone Activity in Beaver-related Restoration Practice
Source: Environ Manage. 2026 Feb 20;76(4):110. doi: 10.1007/s00267-026-02400-9 (PMC12923489; doi:10.1007/s00267-026-02400-9)
Supplement: Supplementary file 2 — Online Resource 2 [file 267_2026_2400_MOESM2_ESM.xlsx]

## Sheet: quotes
Order of quotes in manuscript	Location of quote in manuscript	Which insight (from summary) does the quote support?	Which dimension of trust is the quote an example of?	Which specific tactic is the quote an example of?	Quote	Participant ID #
1	In-text	Insight 1: Practitioners knew trust and relationships were important	N/A	N/A	I can’t say the word trust enough.	I01
2	In-text	Insight 1: Practitioners knew trust and relationships were important	N/A	N/A	If there is one thing that I will viciously protect, it's trust with my landowners because it's the only avenue that I get work done.	I15
3	In-text	Insight 2: Practitioners built trust throughout the adaptive management cycle	Reliability	N/A	if you build it, [beavers] will come	I09
4	Table 2	Insight 1: Practitioners knew trust and relationships were important	N/A	N/A	Trust is a big thing, though […] I don't know if I could say it's part of culture, but we have lots of Forest Service, [Bureau of Land Management], [Oregon Department of Forestry]. Those are stable job providers in our community, but there's also a concern. You don't want the government to tell you what you can and can't do on your property. So partly, I think, it comes down to trust. If we come …	I17
5	Table 2	Insight 1: Practitioners knew trust and relationships were important	N/A	N/A	Project planning's really fun. That's where you get to be creative, so bring [the landowner] in. ‘You're part of the design team. Let's work through this.’ And definitely make sure you vetted everything before you modify somebody's landscape. Don't come up with some idea, write a grant and then show up and say, ‘we're going to do this.’ I've seen people do that, and it's a disaster […] It's disre…	I15
6	Table 2	Insight 1: Practitioners knew trust and relationships were important	N/A	N/A	I have a number of natural area sites [...] that I am with long-term. I've been with each of those cities for 10 years. I really get to know not only the habitat and the natural area itself that I'm taking care of, but also the neighbors around it. People that use that natural area, whether they walk their dogs or their property abuts [it]. Do they have concerns about fire and ladder fuels or the…	I22
7	Table 3	Insight 3: Practitioners navigated tensions surrounding trust building practices	N/A	N/A	It's all, 100%, about trust, not overstepping boundaries, not pointing out the fact that what [the landowner is] doing is making the landscape harder for [them] to do what [they’re] doing. It's really delicate topics […] people's livelihood in the ranching community relies on ecological health, and yet what they're doing isn't always the best thing for ecological health. It's like you're telling …	I08
8	Table 3	Insight 3: Practitioners navigated tensions surrounding trust building practices	N/A	N/A	I just speak whatever language they find most accessible. I'll tell them exactly the same thing. And the thing with folks on the [political] right, especially, if I was going to paint with a broad brush is, you better not be two-faced. They better not get the impression that you're telling them one thing, and you tell somebody else another. And I don't do that, but what I do is I'll cater my voca…	I05
9	Table 3	Insight 3: Practitioners navigated tensions surrounding trust building practices	N/A	N/A	I think every one of the calls I've gotten so far, except for maybe [one ], starts with they want us to trap the beavers and move them. Most people don't want them killed, but they want them gone from their land, or they're trying to ask us if they're allowed to trap them. And so I also try to make it clear that ‘yes, you are allowed to trap them. That's your right now under the law to do that. Y…	I04
10	Table 3	Insight 3: Practitioners navigated tensions surrounding trust building practices	N/A	N/A	We do talk about trapping sometimes. It's a weird divisive thing, even amongst beaver fanatics [...] it's a controversial thing, but we do talk about how the benefits of beavers increase by having sustained beaver occupation of land. If you're taking out beaver dams all the time, then the water quality benefits that we love aren't actually happening [...] At this point, we do not say that trappin…	I09
11	-	Insight 3: Practitioners navigated tensions surrounding trust building practices	N/A	N/A	I've got one area, and I consider this kind of a mitigation situation, where the landowner has a grazing allotment. And there were these five big beautiful beaver dams on one of the streams that I pretty intensively monitor with trail cameras and stream surveys. And it's been about a year-and-a-half. And the cows were just trashing this pond. I mean, just obliterating it […] It was bad for his co…	I06
12	-	Insight 2: Practitioners built trust throughout the adaptive management cycle	Capability	C1. Share knowledge & experience	It's just leaning on a fence and visiting with somebody, and then at the same time, walking around and using our technical knowledge to speak to sections of the landscape and say, ‘well, we could do this here or we could do that, and this is how much this would cost and we can pay for this.’ And it's just a conversation.	I01
13	-	Insight 2: Practitioners built trust throughout the adaptive management cycle	Capability	C2. Share past successes	All our staff just talking about these new techniques that we really put a lot of faith in and have seen work, and speaking to the fact that we'll go through this drought. If we had these big beaver pond sponges, bathtubs, whatever you want to call them, full of water, we could really help mitigate for this drought, we can help with the fish, we can help grow trees where no trees have been growin…	I01
14	-	Insight 2: Practitioners built trust throughout the adaptive management cycle	Capability	C3. Use stories to show understanding	For them to feel like they're heard […] they come to me with a set of concerns, and if I can both steelman their concern and come back with I'm hearing you to the point where I'm also giving you additional examples of where this could lead. Like, ‘yeah, if you have standing water in your pasture all summer, that could lead to a liver fluke problem for your dairy animals.’ And then they're like, ‘…	I05
15	-	Insight 2: Practitioners built trust throughout the adaptive management cycle	Capability	C5. Do high-quality work	Doing high-quality work is crucial. A decade or so ago we tried to build beaver coexistence structures ourselves and apparently didn’t really know what we were doing. The beavers would often figure them out and get around them, so it wasn’t at all convincing to landowners that they would work for them. Now that we’ve hired a professional to install and maintain our structures, we very rarely have…	I04
16	-	Insight 2: Practitioners built trust throughout the adaptive management cycle	Capability	C5. Do high-quality work	Performing high quality work and building trust are inseparable when working with clients on beaver coexistence projects. The durability and quality of a product demonstrates the practitioners knowledge and dedication to their craft.	I14
17	-	Insight 2: Practitioners built trust throughout the adaptive management cycle	Capability	C5. Do high-quality work	[Doing hig-quality work is] absolutely critical for trust building. What we found through our [community-based social marketing] work is that a lot of myths about the negatives of beaver stil exist among, in particular, rural ag[ricultural] landowners. Quoting studies or pointing to the science was not enough to overcome these misconceptions. Moreover, we are promoting beavers as a restoration ag…	I13
18	-	Insight 2: Practitioners built trust throughout the adaptive management cycle	Capability	C4. Get on site to give site-specific advice	When you go out and you meet with the landowner […] and there's the driveway moment where you're crouched down, you got a stick, and you're drawing in the driveway, 'Where are the beaver? Where have they been? What is the infrastructure that you're trying to protect? Where are the trees?' So you're scratching it in the ground. It's those moments, those driveway moments where you're just understan…	I11
19	-	Insight 2: Practitioners built trust throughout the adaptive management cycle	Capability	C6. Provide quality resources & trainings	I've done a number of workshops over the years with municipalities and [Soil and Water Cconservation Districts] and such. Generally, those are how to build a flow device and these kind of things. But what I found is I can give everybody the tools and then they still end up calling me when it comes down to doing the thing. It's like it gives them just enough to recognize, ‘Hey, this is a possibili…	I05
20	-	Insight 2: Practitioners built trust throughout the adaptive management cycle	Capability	C7. Monitor to refine knowledge	There's some [landowners] that I have long-term projects with, so people will sign up for 10, 15, 30-year agreements, and so we're definitely staying in touch. But then there's other times where people do something and then we like to try to gather that learned experience so that people aren't just doing things that don't work and that we're out here saying will work in certain situations. I mean…	I10
21	-	Insight 2: Practitioners built trust throughout the adaptive management cycle	Capability	C7. Monitor to refine knowledge	A lot of our […] grants require post-monitoring reports from two to five years out. I think [that] is super awesome because it's not just up in the air […] It was like, ‘Hey, I have a monitoring report. Can I come get photos? Talk to you about how it worked, how it didn't work, what we can do, lessons learned?’ And so those conversations I think are the best just because it's like the learning pa…	I17
22	-	Insight 2: Practitioners built trust throughout the adaptive management cycle	Capability	C8. Seek additional training	I trained with the Beaver Institute on how to deploy the type of in-stream modifications that will help beavers live in place and humans continue to not suffer property damage.	I07
23	-	Insight 2: Practitioners built trust throughout the adaptive management cycle	Capability	C8. Seek additional training	I'm working with Beaver Institute and the BeaverCorps Program right now to get training. So we have been really thankful for the training that [they] provided, and that's really been helpful for us to inform our management decisions and our conversations with the people that call us.	I20
24	-	Insight 2: Practitioners built trust throughout the adaptive management cycle	Reliability	R1. Make realistic commitments	I always get the best satisfaction when I shoot way low and I tell people, ‘There's literally nothing I can do for you.’ And then maybe we find some little thing that we can do and then they're totally satisfied. Whereas if I come out and I'm like, ‘I'm going to get rid of your beavers. I am going to get rid of all your flooding, and we're just going to get rid of those beavers.’ Or like, ‘I'm go…	I20
25	-	Insight 2: Practitioners built trust throughout the adaptive management cycle	Reliability	R1. Make realistic commitments	A lot of people want somebody to come solve the issue for them. Sometimes it's managing those expectations that there are two of us that cover this district full time, and we just can't be running around to every wildlife issue.	I23
26	-	Insight 2: Practitioners built trust throughout the adaptive management cycle	Reliability	R2. Discuss on-going maintenance & adaptive responses	One thing that we do tell the landowners is should there be some flooding or some issue, and this is particular to the manmade structures is, it's really easy to tear these things out or modify them very easily. And so anyways, that's something we say right up front. If we do goof, we can fix it very rapidly.	I01
27	-	Insight 2: Practitioners built trust throughout the adaptive management cycle	Reliability	R2. Discuss on-going maintenance & adaptive responses	Usually, with anyone who will do it, I provide maintenance and a guarantee of the site. Generally they'll pay me on an annual basis to maintain and guarantee that the thing keeps working. [...] I like it because it makes sure that I can spot problems with the coexistence solution up front and fix them myself versus these things becoming abandoned and then they stop working and then it gives the w…	I05
28	-	Insight 2: Practitioners built trust throughout the adaptive management cycle	Reliability	R3. Use MOUs/contracts to clarify commitments	For every grant project we have to have a landowner agreement before we can spend any money on a property. So that's a pretty basic contract between us and the landowner. [We] shall do this and this and this, and landowners shall do this and this and this [...] So that landowner agreement is pretty key to all our projects. It lays out all the work we're going to do, the commitments we make [...] …	I19
29	-	Insight 2: Practitioners built trust throughout the adaptive management cycle	Reliability	R4. Obtain permits & funding	Letting them know that there's resources available through us and through other agencies to do this type of work, while also acknowledging that beaver aren't going to work everywhere. There's spots where the landowner's house is in the flood plain, low enough that it's just never going to be a good place for beaver as long as that person's living there. So the real hope is we're working with the …	I19
30	-	Insight 2: Practitioners built trust throughout the adaptive management cycle	Reliability	R5. Follow up as promised	It is really important to follow through. I think that's that part of that continuing discussion that I found to be really helpful, short of being able to provide a lot of the technical services, yet, it's been a lot of communication and a lot of follow through with folks.	I14
31	-	Insight 2: Practitioners built trust throughout the adaptive management cycle	Reliability	R6. Stay in communication, sharing progress & changes	Whether or not they really are guiding what's done or it's just kind of a conversation, the landowner always has to keep being heard because there's such a long history of brilliant academics coming in with brilliant ideas and telling these ranchers what they should do, and then it just becomes the next, I mean, folks coming in to tell them to clean all the willows out of their ditches. That was …	I08
32	-	Insight 2: Practitioners built trust throughout the adaptive management cycle	Reliability	R6. Stay in communication, sharing progress & changes	With the couple that are doing more of the restoration, it's sort of constant communication because they're on board and plugged in with the watershed council and whatnot, so frequent check-ins.	I04
33	-	Insight 2: Practitioners built trust throughout the adaptive management cycle	Reliability	R7. Update commitments when situations change	What we've asked them to do is basically look out three phases. So in most cases, we'll do phase one and relatively quickly, we'll need to do phase two because things change so fast. And so in two to three years, we'll do phase two, and in two to three years, four years, we'll do phase three. So we make this clear too in our first conversations with the landowner, so we're not blindsiding them, '…	I01
34	-	Insight 2: Practitioners built trust throughout the adaptive management cycle	Reliability	R8. Admit mistakes when they happen	I'm definitely learning. I think accepting that too, just that it's okay to make mistakes. Like in a family, you might offend each other, but you can come back around, you can apologize, or you can find some kind of common ground. I think that's important too. Oftentimes, it's too easy to just walk away and I don't want to work with that person anymore. I didn't like the way they said that or som…	I14
35	-	Insight 2: Practitioners built trust throughout the adaptive management cycle	Reliability	R9. Support DIY landowners	A lot of these private landowners out in [region], they're very much do-it-yourselfers, and they innovate all the time. And one of the things that I learned even from that installation was this guy knows more about fencing than I do. And so, part of that is also not only to be there as the beaver expert, but also to not be such a jerk that you're like, ‘Oh yeah, what I do is going to work.’ But w…	I06
36	-	Insight 2: Practitioners built trust throughout the adaptive management cycle	Reliability	R10. Reduce staff turnover	That's pretty hard sometimes […] in this watershed council nonprofit world, just because of the amount of turnover and the average lifespan of someone in my position I think is about 18 months […] And I've seen it, other partners […] that have that constant churn, you then burn bridges with landowners because that landowner on a five-year project has dealt with four or five different project mana…	I19
37	-	Insight 2: Practitioners built trust throughout the adaptive management cycle	Reliability	R11. Check landowner satisfaction	Usually it's just a simple question, what do you think? How do you feel about this? Are you happy with how it went? Did our contractors make a big mess that you had to clean up? Do you think this is going to work? Do you have any concerns?	I01
38	-	Insight 2: Practitioners built trust throughout the adaptive management cycle	Reliability	R12. Fix issues as they arise	I would also probably always give some kind of maybe fair warning, that we're working with nature and there's always a degree of uncertainty. Projects fail. Structures fail. We're going to do everything we can to mitigate for any of those kinds of project related conflicts. But speaking specifically, beaver may set up a dam in an area that people don't want at all. And that's completely outside o…	I15
39	-	Insight 2: Practitioners built trust throughout the adaptive management cycle	Reliability	R13. Check back in on slower-moving projects	Today I texted him and that was the follow-up message of like, 'Hey, we agreed to loop back in or circle back around, just checking, now you've had some time to hang out with the beavers. What are you thinking? We can start the permitting process for some relocation.' And then he calls me right away and we talk for another 20 minutes and he's like, 'Yeah, let's just, they're not doing too much to…	I05
40	-	Insight 2: Practitioners built trust throughout the adaptive management cycle	Integrity	I1. Honestly discuss possibilities, uncertainty	We operate in a way where we try to be as honest as possible about what some negative things that might happen because if we're not, and something happens then we'll probably be like, ‘why the hell didn't you tell me this could happen?’ And so yeah, those are real conversations that we have.	I01
41	-	Insight 2: Practitioners built trust throughout the adaptive management cycle	Integrity	I1. Honestly discuss possibilities, uncertainty	I would probably try and get a read from, and ask some questions about, what the thresholds the landowner has for change across the reaches that run through their property […] asking the landowner like, ‘Hey, this is what I'm thinking when I look at the landscape. How does that jive with you? Does that fit in with your management? Is there anything about this that makes you uncomfortable?’ I thin…	I15
42	-	Insight 2: Practitioners built trust throughout the adaptive management cycle	Integrity	I1. Honestly discuss possibilities, uncertainty	If they're worried about whatever, I'll show up with a solution to that problem, but then we ease into, beavers, if it's tree protection or crop protection, ‘they may start flooding something two months from now.’ And so I don't want to sell people on, ‘Hey, let's protect this tree and your life will be great,’ and then get them to call me back again two months later because now they're blindside…	I05
43	-	Insight 2: Practitioners built trust throughout the adaptive management cycle	Integrity	I2. Respect landowner expertise, preferences	If we start prescribing how people have to manage their land, we have a real risk of alienating landowners and then they don't do restoration at all. There's a trust and credibility piece that goes into this kind of work. And if you start to come in, some of these people have had 100 years of running a piece of property, and then you come in and you're like, ‘well, you have to do it this way now.…	I15
44	-	Insight 2: Practitioners built trust throughout the adaptive management cycle	Integrity	I2. Respect landowner expertise, preferences	It's their land. So even though we may be trying to do what's best, at the end of the day it's what they want. So you have to understand and kind of focus in that sense that I am considered the expert but it's their land, they're the experts of their land and they're the ones that make the decisions. So, I always tailor, anytime we talk, ‘at the end of the day you're the decision maker. Whatever …	I18
45	-	Insight 2: Practitioners built trust throughout the adaptive management cycle	Integrity	I2. Respect landowner expertise, preferences	It's all, 100%, about trust, not overstepping boundaries, not pointing out the fact that what you're doing is making the landscape harder for you to do what you're doing […] people's livelihood in the ranching community relies on ecological health, and yet what they're doing isn't always the best thing for ecological health. It's like you're telling them their religion is wrong and everything tha…	I08
46	-	Insight 2: Practitioners built trust throughout the adaptive management cycle	Integrity	I3. Respectfully push back where appropriate	The landowner perception I run into a lot is that when beavers show up, people think, ‘oh, no, a pest has moved onto my property. And as a good steward of the land, it's incumbent upon me to make sure that pest is gone.’ And so then when I get called out, I put on my wildlife biologist hat, and I help folks see that beavers aren't necessarily a pest. A lot of the folks, too, see themselves as goo…	I05
47	-	Insight 2: Practitioners built trust throughout the adaptive management cycle	Integrity	I3. Respectfully push back where appropriate	People have been calling. I would say this is how it goes, they say, ‘A beaver is taking down these trees. It's unacceptable to me. I like beavers. I like nature, I'm a good person, but what are the options? Can they be relocated? I would like to kill them if there's not a different solution, but give me your pitch, what's a better solution?’ And I try and empathize with them like, ‘Oh my gosh, t…	I07
48	-	Insight 2: Practitioners built trust throughout the adaptive management cycle	Integrity	I4. Sincerely share your perspective	A lot of times landowners will have this expectation as like, 'Yeah, we want to do this great thing and we want beavers on our land and this, that, and the other thing, but I don't want any of the water levels to change, and I don't want them to eat these few trees that I've got and everything.' And I'm like, 'Well, then the water's not going to be deep enough for escape cover for them. There's n…	I08
49	-	Insight 2: Practitioners built trust throughout the adaptive management cycle	Benevolence	B1. Listen for landowner goals and concerns	I give them plenty of time to discuss the problem that they're facing and their concerns, and I try and keep my mouth shut for a little bit and really hear what they're worried about.	I23
50	-	Insight 2: Practitioners built trust throughout the adaptive management cycle	Benevolence	B1. Listen for landowner goals and concerns	Sometimes I think landowners, you want to pitch the benefits of beaver, and they don't really want to hear that. They just want you to listen to their problems with beaver, and that might be the initial interaction. And sometimes if you can just listen enough, they might invite you out onto the property. I think a lot of times you go into a conversation thinking like, ‘oh, you're going to convinc…	I13
51	-	Insight 2: Practitioners built trust throughout the adaptive management cycle	Benevolence	B1. Listen for landowner goals and concerns	There was one woman I talked to who had trapped, was it over 60 or over 80 beavers on her land? And she's like, ‘Yeah, just every year I have to.’ I was like, ‘Okay, here's some other ideas.’ And she's like, ‘Oh.’ And with that woman, what it came down to, […] in having a long enough conversation with her, I found out was that she was actually really interested in habitat conservation for other s…	I04
52	-	Insight 2: Practitioners built trust throughout the adaptive management cycle	Benevolence	B2. Validate landowner concerns	I always make sure to validate and acknowledge the concern because yes, beavers can kill trees and beavers can take down trees, and trees can fall on your house and trees can block bridges and culverts and whatnot. And so being sure to, I always start with like, ‘Oh, wow, yeah, it's definitely chew on that tree. That could come down. Let's see.’	I04
53	-	Insight 2: Practitioners built trust throughout the adaptive management cycle	Benevolence	B2. Validate landowner concerns	I think a lot of it is listening just as much as you're talking, or way more than you're talking, and really trying to make sure that the people feel heard and empathized with, and ‘yeah, this does suck. I hate that your favorite apple tree that your grandfather planted a hundred years ago just got cut down by the beaver. Okay, let's talk about what we can do.’ Being able to really touch base on …	I22
54	-	Insight 2: Practitioners built trust throughout the adaptive management cycle	Benevolence	B3. Respond quickly	The initial site visit is usually pretty quick, usually about in, I would say, a week at the most, most times.	I03
55	-	Insight 2: Practitioners built trust throughout the adaptive management cycle	Benevolence	B4. Determine whether to go fast or slow down	If they say to us that there is a structure that's endangered or something like that, then that's more of a time pressing scenario than, ‘My trees are endangered.’	I12
56	-	Insight 2: Practitioners built trust throughout the adaptive management cycle	Benevolence	B4. Determine whether to go fast or slow down	With the damming, it then depends on how much the impoundment or the increased water level is potentially going to impact nearby infrastructure. There can be a beaver dam impoundment where initially the landowners were excited to have the beavers move in on their property, and then eventually the impoundment creeped too close to the foundation of the house, and they're like, ‘Okay, this is where …	I02
57	-	Insight 2: Practitioners built trust throughout the adaptive management cycle	Benevolence	B5. Get on site to show care & support	My immediate response is to offer to come meet them out on their property. And so far, everyone, well, except for one combative person, almost everyone's taken me up on that and meeting them in person and walking through the site and them seeing that I'm interested in it, I think is really helpful rather than then just talking on the phone about things.	I04
58	-	Insight 2: Practitioners built trust throughout the adaptive management cycle	Benevolence	B5. Get on site to show care & support	I've stopped, whenever possible, doing most of the communication on the phone because I think most people are, it's a lot easier to connect with someone in person. And especially if they're showing you their land that they're proud of, that's a really great place to be with people. It feels important in a lot of these conversations that they're the expert on their land […] when I'd try to just be…	I04
59	-	Insight 2: Practitioners built trust throughout the adaptive management cycle	Benevolence	B6. Determine whether to go fast or slow down	If there's any kind of human safety issue. If people's house is getting flooded, that's a huge deal. And I know there are situations where getting rid of the beaver immediately versus waiting for us to get approval for a permit will be way more appealing. And I wouldn't want to sell someone on, ‘Oh, would you like to ruin the most expensive thing you own? Because I have a vision for you waiting t…	I07
60	-	Insight 2: Practitioners built trust throughout the adaptive management cycle	Benevolence	B6. Determine whether to go fast or slow down	If it's a road or a building, then I don't usually talk about any other alternatives. Basically just like, ‘oh, shoot, this road or building is getting flooded. Okay, let's get a pond leveler in here immediately.’ Where if it's the riparian area, then I try to make sure to talk about the costs and benefits and what it would look like if they left it where it is, or if it even got bigger, giving t…	I04
61	-	Insight 2: Practitioners built trust throughout the adaptive management cycle	Benevolence	B7. Find common ground, shared identities	We grew up here and everybody knows us.	I01
62	-	Insight 2: Practitioners built trust throughout the adaptive management cycle	Benevolence	B7. Find common ground, shared identities	I can kind of step into a broad swath of cultural perspective in our area, just code switching is important. The folks, I think that's, when I meet someone who's trying to advocate for beavers but they can't code switch, then they're just limited to a certain set of people who speak like them. And I'm sure there's some folks that I can't fully code switch over to either, but that's my most import…	I05
63	-	Insight 2: Practitioners built trust throughout the adaptive management cycle	Benevolence	B8. Match landowner language	The word choices, for me, I actually have a word sheet and a communications style guide, if you will, of the words that I use and the words that I stay away from. I'm adding to it all the time, in terms. I'm not a great communicator with this audience yet, but I'm working harder and harder at using the words that are meaningful and helpful. So that's something I pay a lot of attention to, even in…	I06
64	-	Insight 2: Practitioners built trust throughout the adaptive management cycle	Benevolence	B8. Match landowner language	I just speak whatever language they find most accessible. I'll tell them exactly the same thing. And the thing with folks […] is you better not be two-faced. They better not get the impression that you're telling them one thing, and you tell somebody else another. And I don't do that, but what I do is I'll cater my vocabulary, and I'll cater my examples to something that I think folks will find m…	I05
65	-	Insight 2: Practitioners built trust throughout the adaptive management cycle	Benevolence	B9. Hire locally, partner with trusted others	Our board is made up of […] landowners. They're all agriculture producers, they're all irrigators [...] That may be why they come to us because our board is sort of that well-respected person who has been there in that watershed for many, many years. And I think there's a lot of trust there that they can think, 'Well, I know [name], and [he's] on that board, so we would trust to go to the Watersh…	I17
66	-	Insight 2: Practitioners built trust throughout the adaptive management cycle	Benevolence	B9. Hire locally, partner with trusted others	What I realized over time is the agencies, in many cases, whether it's conservation districts or watershed councils, as it is in the state of Oregon, with maybe a few small exceptions, they really are the most trusted agency in the community. So, working with them to getting the beaver message, understanding the beaver message, and trying to find ways that I can work with them and help them to bu…	I06
67	-	Insight 2: Practitioners built trust throughout the adaptive management cycle	Benevolence	B10. Walk away from unacceptable projects	What we're trying to get people to is that these activities that we want to do [are] going to create some dynamism in the system. We don't necessarily know what's going to happen. The stream, it's going to do this or that. We have some predictions about what might happen, but they're just predictions. We want to just check in with you that it's okay that there's going to be this dynamism and this…	I11
68	-	Insight 2: Practitioners built trust throughout the adaptive management cycle	Benevolence	B11.Ask for landowner observations	From our side, how busy we are, I just try to lay out that, ‘hey, I might disappear for a month or so, but you've got my number’ type thing. ‘If you see anything,’ stressing that we would love to be out there every day on the property, but we can't just because of our other commitments. And using them and letting them know they are our eyes out on the project. ‘If you're seeing something, let us …	I19
69	-	Insight 2: Practitioners built trust throughout the adaptive management cycle	Benevolence	B12. Ask permission to bring visitors	I was tasked to give a tour [...] and we had asked permission […]	I01
70	-	Insight 2: Practitioners built trust throughout the adaptive management cycle	Benevolence	B13. Acknowledge unintended inconveniences	We do little things like if we have to go in and out of someone's property all the time, the [conservation] district will buy them some herbicide. It'll be like, ‘Hey, we might have moved some weeds back and forth. Here's some herbicide, or here's some grass seed.’	I01
71	-	Insight 2: Practitioners built trust throughout the adaptive management cycle	Benevolence	B14. Celebrate success	I was tasked to give a tour, and the meeting was here in [place], and it was going to be 75 people on this tour and think of a very, very remote place […] And what surprised me is that we were coming over this big hill with 12 pickups, and there's a pickup already down [in] the meadow, and it was the landowners. And we had asked permission, and they didn't tell us [they would come]. They just wer…	I01
72	-	Insight 2: Practitioners built trust throughout the adaptive management cycle	Benevolence	B15. Share credit with landowners	There's outreach efforts after the project for opportunities for landowners. That's when they get a little more involved again, a lot of times is after it's over like, 'Hey, this news media source wants to do a story on your project,' or 'We want to bring out this youth group to learn about restoration' and stuff.	I14
73	-	Insight 2: Practitioners built trust throughout the adaptive management cycle	Threat	PT1. Calibrate expectations	Back to damage, I'm trying to help people see it not as damage. So if it's flooding, we're talking about water resiliency and how much is too much and where could we draw, kind of a do not exceed line on the habitat the beavers are in control of. I talk a lot about beavers having decision-making sovereignty over a specific area like, can we turn this area over to the beavers? And then what area d…	I05
74	-	Insight 2: Practitioners built trust throughout the adaptive management cycle	Threat	PT2. Describe beavers as predictable, free-willed	When I'm working with landowners, what they're craving for the most part is stability. And I'm just trying to help them come up with a strategy going forward where the beaver activity is predictable and they're not going to run into instability that blindsides them. And I think a lot of times when people reach out, they're just like, ‘I don't know what the beavers are going to do next. First, the…	I05
75	-	Insight 2: Practitioners built trust throughout the adaptive management cycle	Threat	PT3. Connect beavers to landowner goals	Honestly, the best thing I've found with any of those landowners and trying to reach landowners that might not call us [...] is to make connections to things that they care about. And usually that connection is fish and our whole watershed restoration, we're looking at repairing the watershed […] I think making that connection and tying it to something that they clearly care about, and a good maj…	I19
76	-	Insight 2: Practitioners built trust throughout the adaptive management cycle	Threat	PT3. Connect beavers to landowner goals	When I see what their motivations are, I may or may not talk about the general ecological benefits of the beavers. If it's someone who seems like that's of interest to them, then I talk about that, and that's usually helpful. If it's someone who doesn't, then I feel like that'll be counterproductive. And then I just get right down to the, ‘Okay, I get it. You need your house to not be flooded. Le…	I04
77	-	Insight 2: Practitioners built trust throughout the adaptive management cycle	Threat	PT3. Connect beavers to landowner goals	You just have to feel out what's going to float their boat. A couple weeks ago I was talking to somebody, they mentioned, ‘well, when we're putting in our irrigation diversion every year we see occasional sign, but now they've built this dam, and I don't know.’ And so I was like, okay, irrigation diversion, I start talking about how beavers don't need water rights and they subirrigate crop lands …	I05
78	-	Insight 2: Practitioners built trust throughout the adaptive management cycle	Threat	PT3. Connect beavers to landowner goals	A lot of the times [landowners interested in habitat restoration have] implemented quite a few conservation practices, or we've helped do fencing or livestock water developments and then they're just like, ‘What can I do to benefit the wildlife?’ That's really the big one, is what can I do for the deer or the elk or whatever, and the biggest thing is like, ‘well, we need more riparian areas becau…	I18
79	-	Insight 2: Practitioners built trust throughout the adaptive management cycle	Threat	PT4. Share stories of success	I make sure to share our experience with hiring someone to build the coexistence devices and how amazing that's been. It's basically gotten rid of all of our conflicts, and so saying, 'Hey, we hired this guy. It costs this much. He does this for us, and it's gotten rid of all of our problems. I think it might work for you too. Here's his card.' And then, yeah, I think most people, yeah, the golf …	I04
80	-	Insight 2: Practitioners built trust throughout the adaptive management cycle	Threat	PT4. Share stories of success	The biggest thing to me is that, like I said, that trust, and this is with habitat improvements using beavers and those success stories, that's the only thing I can tell those folks in [location]. It's like, you guys need to have a successful project with a well-respected private landowner and you're on your way. And that's not an easy thing to do, but it's something to shoot for.	I01
81	-	Insight 2: Practitioners built trust throughout the adaptive management cycle	Threat	PT5. Talk through unexpected situations as they arise	The folks that we work with, we usually work with more than once, and sometimes we've worked with them for 10 years. On these low tech process based projects that we're planning and implementing, we build in two rounds of adaptive management to the timeline. On the front end, we build in that as part of our plan, and that's becoming pretty standard. You do your first round of implementation, you …	I15
82	-	Insight 2: Practitioners built trust throughout the adaptive management cycle	Threat	PT6. Navigate concerns when devices are ineffective or new issues emerge	We definitely follow up to say like, ‘Is there any maintenance required? Are you happy with this?’ Just to find out. Basically because we know, especially in rural areas, our reputation will be more meaningful than any advertising. These people all talk to each other, so yeah, to say, ‘Is there anything you need me to coach you through?’ For example, with anything that's in stream, like a culvert…	I07
83	-	Insight 2: Practitioners built trust throughout the adaptive management cycle	Coping potential	CP1. Present a range of possible actions	We'll talk about how there's sort of a decision tree of ways you can deal with beavers if they're there. So once a problem happens, there's lots of different ways you can deal with it, on a scale of painting a tree with sand paint to lethal removal of the beaver [...] We ask, ‘what is your problem? What do you need that is not happening? […] Are you okay with a tree falling down if it's being [ch…	I09
84	-	Insight 2: Practitioners built trust throughout the adaptive management cycle	Coping potential	CP1. Present a range of possible actions	The first communication would be some sort of a site visit. We'd go over options, which could be as simple as just clearing out damming material or whatever's in a culvert, or just punching a hole through a dam that's causing flooding in their yard or on their road or whatever. Or in more chronic situations or bigger situations or situations where flooding would be particularly disastrous for the…	I03
85	-	Insight 2: Practitioners built trust throughout the adaptive management cycle	Coping potential	CP2. Offer resources (funding, assistance)	And by the way, we'll do all the work. This won't cost you a dime.	I01
86	-	Insight 2: Practitioners built trust throughout the adaptive management cycle	Coping potential	CP2. Offer resources (funding, assistance)	Letting them know that there's resources available through us and through other agencies to do this type of work.	I19
87	-	Insight 2: Practitioners built trust throughout the adaptive management cycle	Coping potential	CP2. Offer resources (funding, assistance)	I just tell them to call [name] and I always give them the Beaver Institute website and all of the resources on there and say, ‘Hey, if you want to try to build something yourself, here's where all the resources are to do that.’	I04
88	-	Insight 2: Practitioners built trust throughout the adaptive management cycle	Coping potential	CP3. Get on site to show landowners are not alone	It's worthy of immediate response in that I better show up very soon, or they're going to call someone else. If they don't get the sympathetic ear, they transition to calling somebody else […] every one of those calls that slips out into my [email] inbox and then they transition to somebody else, that could be a population sink for the next decade or two […] I try to be on the ground within a wee…	I05
89	-	Insight 2: Practitioners built trust throughout the adaptive management cycle	Coping potential	CP4. Make it easy and convenient	We're very conscious of where we put our structures to make sure that we don't flood. We have to be very careful. With these private landowners, if we make their lives more difficult in any way with our habitat because they're really just doing it because we asked and they really do care about their land and the habitat. But if what we're doing makes it, like the situation I was just talking abou…	I01
90	-	Insight 2: Practitioners built trust throughout the adaptive management cycle	Coping potential	CP4. Make it easy and convenient	One of the ideas that we're working on right now with Watershed Councils is actually offering tree kits, again for the DIY-minded. They have their own ranch crew and they've got time off when they're not calving or doing other things. They've got a lull, and if we could offer them tree kits of get your crew to plant it and we'll tell you how to do it so that [it is] successful.	I06
91	-	Insight 2: Practitioners built trust throughout the adaptive management cycle	Coping potential	CP5. Be patient	I think giving perspectives enough time to evolve. I think sometimes there's, for lack of a better way of putting it, there are these restoration fads, and I hate to put it that way, but there are these things that come up that are new techniques, and everybody goes crazy. They're like, ‘this is the best thing ever.’ And they want perspectives and everything to change along with this new way of d…	I15
92	-	Insight 2: Practitioners built trust throughout the adaptive management cycle	Coping potential	CP5. Be patient	It's not all perfect where we work, we have folks that think that beavers are bad still, and we have to, and this might seem insensitive, but some of these, we're just going to have to wait for a generational change to make any headways and progress on some new ideas. And that's fine [...] I mentioned generational turnover. I think that's another big part [...]And it's funny, a lot of folks talk …	I01
93	-	Insight 2: Practitioners built trust throughout the adaptive management cycle	Coping potential	CP5. Be patient	We're like, ‘Well look, here's what we've done at other sites. This is not the first time we've dealt with this. Here are the options. Really, this is what we would recommend.’ And sometimes it's been a long back and forth where it's taken a year or so to really see action [...] We've had people put in beaver trapping devices on an adjacent property [...] our adjacent landowners made friends with…	I09
94	-	Insight 2: Practitioners built trust throughout the adaptive management cycle	Coping potential	CP5. Be patient	Luckily, being in the area I was at, the [name] Project was basically the very beginning of it in Oregon and so a lot of landowners would talk about that and surprisingly it took time. I remember having conversations with landowners that they were like, ‘I remember when they first started doing the [beaver dam analogs (BDAs)] and I didn't believe in them at all.’ They were like, ‘That's not going…	I18
95	-	Insight 2: Practitioners built trust throughout the adaptive management cycle	Coping potential	CP6. Follow the landowner’s lead	I'm very patient with our conversations, and if they just want to call and give a little bit of information and then they hang up the phone and they call me back in six months. I have had that where I got a phone call […] and he was really frustrated with tree damage and really wanted the beaver relocated. I don't believe in relocation. I'm really against it […] And I believe that I knew that guy…	I06
96	-	Insight 2: Practitioners built trust throughout the adaptive management cycle	Coping potential	CP6. Follow the landowner’s lead	’Hey, these are the benefits. These are some options. When do you want to circle back on this?’	I14
97	-	Insight 2: Practitioners built trust throughout the adaptive management cycle	Coping potential	CP7. Involve landowners in deciding on adaptive responses	A lot of that is just staying in touch, making sure that I have the kind of relationship with the private landowner, that they don't feel like I am judging them or that I'm not interested or that I don't care. Making sure they feel like they can call me up or we can do another site visit in another year and see how things are going, see how those solutions that we've brainstormed are actually wor…	I22
98	-	Insight 2: Practitioners built trust throughout the adaptive management cycle	Coping potential	CP8. Build capacity through information & training	In my mind, if I can get the ranch owner to come up with the idea, I want to hire the ranch hand to do the installations for me because now he's going to be telling all of his community of 28-year-old cow guys how to do this. And he was trained in Texas to shoot the beavers. And so now, the ranch owner is helping them to understand the importance of the beavers so he's on his own journey […] And …	I06
99	-	Insight 2: Practitioners built trust throughout the adaptive management cycle	Coping potential	CP8. Build capacity through information & training	Most of these folks who are out managing lands, they're really well-read, they're really smart, they're patient, and they understand that you got to try a bunch of things. And they really know how water flows. That's the thing that has been really revealing to me is they know how water works. And so, to help them to understand it in terms that they're already using, an irrigation dam, they get it…	I06
100	-	Insight 2: Practitioners built trust throughout the adaptive management cycle	Coping potential	CP9. Provide ongoing advice to DIY landowners	That's why the barnyard solutions, in my mind, it's not prescriptive. A lot of the material that's out there right now says, ‘Oh, you need to do this, this, and this.’ And landowners, every situation is so different. I think it's good to offer up a few different solutions, but what's more important is to say, ‘Here's how the beaver's responding to that. They're not going to climb over a two-foot …	I06
101	-	Insight 2: Practitioners built trust throughout the adaptive management cycle	Coping potential	CP10.Troubleshoot mitigation devices to improve effectiveness	It's often hard when we're working on a grant, when that grant ends we don't have the funding to go back out and visit […] we lose that ability to really check in on some of these projects like we'd like to. But the other way I try to work with these landowners is just say, ‘We're never that far away. Yeah, the grant's done, the funding's gone, but let us know if you see something that's not work…	I19
102	-	Insight 2: Practitioners built trust throughout the adaptive management cycle	Relationships	RE1. Be non-transactional	There are very few restoration projects that actually finish, and maybe that's how you keep communicating with them is that it kind of keeps going on. So I've been working with one landowner since 2000. Well, we really started in earnest there 2014, but we worked even before that. And so it's this ongoing thing. If you have a relationship that's worthwhile, it is not then just determined by the w…	I08
103	-	Insight 2: Practitioners built trust throughout the adaptive management cycle	Relationships	RE1. Be non-transactional	It's just like any sort of relationship thing, you got to answer the phone, you got to answer the email. They want you to come out. You go out, you listen to stories and share stories that have nothing to do about beaver restoration. It's about understanding that people are people. One of the projects that I'm helping [person] on is a private landowner, and they got quarter mile of the highway li…	I08
104	-	Insight 2: Practitioners built trust throughout the adaptive management cycle	Relationships	RE1. Be non-transactional	It's just kind of a natural thing. You just let it take time and generally we go and do site visits and stuff when landowners are interested in things. And so I like to just be like, ‘Well, I know we're here to look at this but do you want to show me around your property and tell me the story of your property or stuff?’ And a lot of them they like to tell their history and so you get to know peop…	I18
105	-	Insight 2: Practitioners built trust throughout the adaptive management cycle	Relationships	RE2. Show your trustworthiness	Typically a contract […] is five years, so you're at least working with somebody for five years […] And so you have time to build up relationships because at first when you're new they're like, ‘Oh, you're just a new kid. Oh, you're a new guy out of college.’ So you got to build that relationship with them in the repertoire so that they're like, ‘Oh yeah, you know what you're talking about.’	I08
106	-	Insight 2: Practitioners built trust throughout the adaptive management cycle	Relationships	RE2. Show your trustworthiness	It's really, it's trying to build a relationship with that landowner to really understand. Sometimes, again, it might be they're concerned with other trees, and you can certainly help them with that, but at the core it's understanding that, hey, maybe you actually have a lot of trees on your property, and I understand you planted these with your now late husband, but [the beavers are] not actuall…	I14
107	-	Insight 2: Practitioners built trust throughout the adaptive management cycle	Relationships	RE2. Show your trustworthiness	My organization does all sorts of things that are kind of a hard sell sometimes with ranching communities […] And so we understand that you have to build a personal relationship with somebody to get hard messages across that they don't want to hear. And it's not like you send some kid fresh out of college who knows how to wrap a tree with […] fencing and boom, the problem's solved. No, you need t…	I08
108	-	Insight 2: Practitioners built trust throughout the adaptive management cycle	Relationships	RE3. Increase affinity	These folks turn out to be friends that, if I'm in the area, or they'll call me just to check in. It feels right. And so, it's easy for me to go, ‘Hey, I'm in the area. Can I check and see how things are looking?’ It's like, ‘Sure, of course.’ It's really fun actually.	I21
109	-	Insight 2: Practitioners built trust throughout the adaptive management cycle	Relationships	RE4. Start with small projects	I don't start with the whole suite of opportunities. It's like, ‘Well, let's try this.’ And then you try that and then you try more and see what their tolerance is for more of building a relationship and kind of adaptive solutions rather than just a one and done.	I06
110	-	Insight 2: Practitioners built trust throughout the adaptive management cycle	Relationships	RE4. Start with small projects	Sometimes it's just seeding the idea and seeing what their interests or comfort is, one, with tree planting […] I really like tree planting because it doesn't require any permits and it's really low cost […] Tree planting is always my first start, and then just making it a really small pilot project and then see how they respond to that. See if they're actually there getting involved with the wor…	I06
111	-	Insight 2: Practitioners built trust throughout the adaptive management cycle	Relationships	RE4. Start with small projects	If the relationship is a trust-based relationship, which they are, and then you're potentially taking risks that they're uncomfortable with, that's a pretty sketchy ground to be on. Ultimately, you want a long-term relationship with whoever it's doing restoration work with, and really you want them to have positive experiences with this type of work so that they're interested in doing it in the f…	I15
112	-	Insight 2: Practitioners built trust throughout the adaptive management cycle	Relationships	RE5. Have repeated interactions	And they just have to realize that nothing's really fast and this is going to take a few years. And it's funny because it's relationship building, too. It's one of those things that you're like, wow, you're talking to this person monthly and they're another leg of your life. And so just kind of front load that conversation, ‘we're going to be around for a while.’	I17

## Sheet: about
Online Resource 2
Trust -building as a keystone activity in beaver-related restoration practice
Authors: Brian D. Erickson1 & Megan S. Jones2
Author Affiliations
1. Department of Fisheries, Wildlife, and Conservation Sciences, Oregon State University, Corvallis, OR, USA. ORCID: 0000-0001-6264-1821
2. U.S. Geological Survey, Oregon Cooperative Fish and Wildlife Research Unit, Oregon State University, Corvallis, OR, USA. ORCID: 0000-0002-4284-3650
Corresponding Author: Brian D. Erickson, brian.erickson@oregonstate.edu
Journal: Environmental Management
DOI: 10.1007/s00267-026-02400-9
